# Supplementary material for: The chromosome‐scale genomes of Dipterocarpus turbinatus and Hopea hainanensis (Dipterocarpaceae) provide insights into fragrant oleoresin biosynthesis and hardwood formation
Source: Plant Biotechnol J. 2021 Dec 15;20(3):538–53. doi: 10.1111/pbi.13735 (PMC8882806; doi:10.1111/pbi.13735)
Supplement: Supplementary file 10 — Table S1 Statistics of contig and chromosome level genome assemblies of D. turbinatus and H. hainanensis. Table S2 Benchmarking Universal Single‐Copy Orthologs (BUSCO) evaluation of D. turbinatus and H. hainanensis genomes. Table S3 Annotation of repetitive sequences in D. turbinatus and H. hainanensis genomes. Table S4 Functional annotation of the D. turbinatus and H. hainanensis protein‐coding genes. Table S5 KEGG enrichment of expanded gene families of selected evolutionary nodes. Table S6 KEGG enrichment of unique gene families in Dipterocarpaceae. Table S7 Statistics of expanded genes number induced by different types of gene duplication way. Table S8 Aroma components in Dipterocarpaceae. Table S9 Genes involved in the 2‐C‐methyl‐D‐erythritol 4‐phosphate (MVA) and mevalonate (MEP) metabolism in selected plants. Table S10 Comparison of TPS gene number in selected plants. Table S11 Comparison of BAHD gene number in selected plants. Table S12 The candidate genes involved in the benzenoid/phenylpropanoid synthesis pathways in D. turbinatus and H. hainanensis. Table S13 The expression level of candidate genes involved in the terpenoid volatile organic compounds (VOCs) synthesis in wood and leaf tissue of D. Table S14 Comparison of gene number of SABATH family and SAM‐binding methyltransferase superfamily in selected plants. Table S15 Comparsion of transcription factors of selected plants. Table S16 Comparison of various phytohormones content between wood and leaf. Table S17 Genes involved in the fatty acid metabolism. Table S18 Protein ENHANCED PSEUDOMONAS SUSCEPTIBILITY in selected plants. Table S19 Statistics of resistance (R) genes. [file PBI-20-538-s006.xlsx]

## Sheet: Table S1
Table S1.Statistics of contig and chromosome level genome assemblies of D. turbinatus and H. hainanensis
	D. turbinatus	H. hainanensis
Statistic	Contigs length
Raw reads (Gb)	32	66
Assembly size (bp)	421171415	434306036
No. of contigs	83	287
Maximum length (bp)	49593048	30910234
N90	1548323	497273
N80	12026967	1366613
N70	24456290	3616202
N60	25893633	5171923
N50	29439453	9083733
N40	29947040	12003141
N30	32290087	18093551
N20	39507427	20045524
N10	49593048	25235781
Average length (bp)	421171415	434306036
Chromosome statistics
Chromosome	D. turbinatus		H. hainanensis
	Length of chromosome (bp)	G+C contents (%)	Length of chromosome (bp)	G+C contents (%)
HiC_scaffold_1	46028269	33.36	60141730	33.03
HiC_scaffold_2	31397590	34.24	76929197	32.58
HiC_scaffold_3	33358821	33.72	64663766	33.17
HiC_scaffold_4	46569083	34.34	36181149	33.84
HiC_scaffold_5	58205212	33.84	69706040	32.67
HiC_scaffold_6	31817188	33.81	50859867	32.93
HiC_scaffold_7	21865952	33.86	74011950	32.38
HiC_scaffold_8	37048376	33.67
HiC_scaffold_9	35893541	33.49
HiC_scaffold_10	43984084	33.43
HiC_scaffold_11	34669774	33.15
Total	420837890	33.71	432493699	32.85

## Sheet: Table S2
Table S2. Benchmarking Universal Single-Copy Orthologs (BUSCO) evaluation of D. turbinatus and H. hainanensis genomes
	D. turbinatus		H. hainanensis
	Number	Percentage	Number	Percentage
Complete BUSCOs	275	0.907	277	0.914
Complete and single-copy BUSCOs (S)	144	0.475	176	0.581
Complete and duplicated BUSCOs (D)	131	0.432	101	0.333
Fragmented BUSCOs (F)	3	0.01	3	0.01
Missing BUSCOs (M)	25	0.083	23	0.076
Total BUSCO groups searched	303
LAI			/hwfssz1/ST_EARTH/P18Z10200N0114/F13ZHQYJSY1409/lianghongping/Hopea_hainanensis/LAI
Mapping rate of Illumina short reads	/jdfssz1/ST_EARTH/P18Z10200N0114/P18Z10200N0114/lianghongping/Dipterocarpus_turbinatus/WGS		71484257	0.817
Mapping rate of transcriptome data	/jdfssz1/ST_EARTH/P18Z10200N0114/P18Z10200N0114/lianghongping/Dipterocarpus_turbinatus/RNA/data		/hwfssz1/ST_EARTH/P18Z10200N0114/F13ZHQYJSY1409/lianghongping/Hopea_hainanensis/RNA/leaf	0.859

## Sheet: Table S3
Table S3. Annotation of repetitive sequences in D. turbinatus and H. hainanensis genomes
Speceis	D. turbinatus		H. hainanensis
Type	Repeat length (bp)	% of genome	Repeat length (bp)	% of genome
Trf	15643797	3.71435	18021974	4.1496
Repeatmasker	23393707	5.55444	25521950	5.87649
Proteinmask	16080024	3.81793	21031926	4.84265
De novo	186773724	44.3462	220433677	50.7554
Total	195490068	46.4158	227607744	52.4072
	De novo
Type	Total length (bp)	% of genome	Total length (bp)	% of genome
DNA	32496025	7.71563	42450710	9.77438
LINE	29171906	6.92637	24002120	5.52654
SINE	946045	0.224622	764104	0.175937
LTR	111432494	26.4578	137639544	31.6918
Satellite	86298	0.02049	1071839	0.246793
Simple_repeat	705373	0.167479	3218378	0.741039
Gypsy	38185077	0.090664	34283297	0.0789381
Copia	44732118	0.106209	66587428	0.153319
Unknown	34395780	8.16669	35164293	8.09666
Total	186773724	44.3462	220433677	50.7554

## Sheet: Table S4
Table S4. Functional annotation of the D. turbinatus and H. hainanensis protein-coding genes.
Database		D. turbinatus		H. hainanensis
		Annotated Num	Annotated Percent(%)	Annotated Num	Annotated Percent(%)
NR		35951	0.8832	33160	0.897
Swiss-Prot		28923	0.7105	26834	0.7259
KEGG		27136	0.6666	24813	0.6712
InterPro		27262	0.6697	26408	0.7144
COG		13638	0.335	12600	0.3408
Annotated		36073	0.8862	33160	0.897
Total genes		40707		36967

## Sheet: Table S5
Table S5. KEGG enrichment of expanded gene families of selected evolutionary nodes
KEGG enrichment of expanded gene families in ancestor of Dipterocarpaceae					KEGG enrichment of contracted gene families in ancestor of Dipterocarpaceae					KEGG enrichment of expanded gene families in D. turbinatus						KEGG enrichment of contracted gene families in D. turbinatus						KEGG enrichment of expanded gene families in H. hainanensis						KEGG enrichment of contracted gene families in H. hainanensis
#Pathway	Expansions.Dip.kegg.path (5678)	P-value	Qvalue		#Pathway	Constration.Dip.kegg.path (40)	Qvalue	Pvalue		#Pathway	Expan.OG.path (2714)	Qvalue	P-value			#Pathway	Cons.OG.path (74)	Qvalue	P-value			#Pathway	Expan.OG.id.path (1450)	Qvalue	P-value			#Pathway	Cons.OG.id.path (110)	Qvalue	P-value
mRNA surveillance pathway	147	9.9011e-10	1.32675e-07		ABC transporters	2	0.436497	0.0380232		Ribosome biogenesis in eukaryotes	67	4.94525e-07	3.9248e-09			Plant-pathogen interaction	8	0.237735	0.00448557			RNA polymerase	39	1.08597e-09	9.52606e-12			Ribosome biogenesis in eukaryotes	5	0.41637	0.0110593
Propanoate metabolism	50	9.20981e-07	6.17057e-05		Galactose metabolism	2	0.436497	0.0543191		Photosynthesis	35	7.46992e-06	1.1857e-07			Cysteine and methionine metabolism	4	0.303299	0.0132091			Homologous recombination	26	0.00204064	3.58007e-05			Fatty acid elongation	2	0.41637	0.0156231
Inositol phosphate metabolism	67	2.75115e-05	0.00119737		Linoleic acid metabolism	1	0.436497	0.108834		Vancomycin resistance	7	3.04848e-05	7.25829e-07			Isoquinoline alkaloid biosynthesis	2	0.303299	0.0206892			Photosynthesis	17	0.0035891	9.445e-05			Arginine and proline metabolism	3	0.41637	0.0178444
Autophagy - other	39	3.6081e-05	0.00119737		Glycosphingolipid biosynthesis - ganglio series	1	0.436497	0.120623		Lysine degradation	29	0.00118401	3.75878e-05			Glutathione metabolism	3	0.303299	0.0228905			Base excision repair	17	0.00436047	0.000152999			Limonene and pinene degradation	1	0.555675	0.0477075
Terpenoid backbone biosynthesis	45	4.58421e-05	0.00119737		Arachidonic acid metabolism	1	0.436497	0.121923		Peroxisome	42	0.00948583	0.000444417			Ribosome	5	0.33926	0.0320057			Isoflavonoid biosynthesis	7	0.195433	0.00897781			Homologous recombination	3	0.555675	0.0506268
SNARE interactions in vesicular transport	33	5.36136e-05	0.00119737		Nitrogen metabolism	1	0.436497	0.130974		DNA replication	33	0.00948583	0.000451706			Tyrosine metabolism	2	0.348537	0.039457			Sesquiterpenoid and triterpenoid biosynthesis	9	0.195433	0.0117239			Phosphonate and phosphinate metabolism	1	0.555675	0.0603225
Pantothenate and CoA biosynthesis	37	0.000486938	0.00932137		Glycosaminoglycan degradation	1	0.436497	0.158831		Basal transcription factors	20	0.0157692	0.000876068			MAPK signaling pathway - plant	5	0.354939	0.0578227			Biosynthesis of various secondary metabolites - part 2	4	0.195433	0.0120003			Tropane, piperidine and pyridine alkaloid biosynthesis	2	0.555675	0.0618146
Spliceosome	160	0.000691634	0.0115849		Terpenoid backbone biosynthesis	1	0.436497	0.166275		Mismatch repair	23	0.0166026	0.00105413			Carbon fixation in photosynthetic organisms	2	0.354939	0.0618561			Pyrimidine metabolism	15	0.240164	0.0202497			Protein processing in endoplasmic reticulum	6	0.555675	0.0635058
Circadian rhythm - plant	77	0.000910175	0.0135515		Sphingolipid metabolism	1	0.436497	0.17243		Aminoacyl-tRNA biosynthesis	37	0.0359901	0.00257072			Flavone and flavonol biosynthesis	1	0.354939	0.0660184			Brassinosteroid biosynthesis	6	0.240164	0.0218217			Alanine, aspartate and glutamate metabolism	2	0.626351	0.100756
Brassinosteroid biosynthesis	12	0.00147894	0.0198178		Photosynthesis	1	0.436497	0.182186		N-Glycan biosynthesis	23	0.0673098	0.00534205			C5-Branched dibasic acid metabolism	1	0.354939	0.0862217			Monoterpenoid biosynthesis	3	0.240164	0.0230683			N-Glycan biosynthesis	2	0.626351	0.113492
Oxidative phosphorylation	75	0.00314753	0.0383426		Other glycan degradation	1	0.436497	0.19899		Oxidative phosphorylation	40	0.0723822	0.00631908			2-Oxocarboxylic acid metabolism	2	0.354939	0.0958617			Tyrosine metabolism	13	0.240164	0.0231737			Tryptophan metabolism	2	0.626351	0.125141
RNA polymerase	50	0.00371865	0.0405606		RNA polymerase	1	0.436497	0.218942		Zeatin biosynthesis	19	0.109693	0.010447			Homologous recombination	2	0.354939	0.098401			Isoquinoline alkaloid biosynthesis	9	0.385374	0.0405657			mRNA surveillance pathway	4	0.626351	0.131993
beta-Alanine metabolism	40	0.00393499	0.0405606		Phagosome	1	0.436497	0.227016		Nucleotide excision repair	25	0.197264	0.0203526			Anthocyanin biosynthesis	1	0.354939	0.103546			Riboflavin metabolism	7	0.386228	0.0474257			Biosynthesis of secondary metabolites	16	0.626351	0.150825
Ubiquinone and other terpenoid-quinone biosynthesis	49	0.00547496	0.0524032		Tryptophan metabolism	1	0.436497	0.231594		Homologous recombination	28	0.253778	0.0305895			Glucosinolate biosynthesis	1	0.354939	0.103546			Nicotinate and nicotinamide metabolism	8	0.386228	0.0474315			Glucosinolate biosynthesis	1	0.626351	0.155458
Aflatoxin biosynthesis	6	0.00803139	0.0717471		Starch and sucrose metabolism	2	0.436497	0.233838		One carbon pool by folate	10	0.253778	0.031405			Biosynthesis of amino acids	4	0.354939	0.113542			Taurine and hypotaurine metabolism	4	0.401359	0.0551076			Carbon fixation in photosynthetic organisms	2	0.626351	0.164716
RNA degradation	138	0.00867561	0.0726583		RNA transport	2	0.45526	0.260149		RNA transport	82	0.253778	0.0330624			Plant hormone signal transduction	5	0.354939	0.118177			Biotin metabolism	5	0.401359	0.0566613			Cysteine and methionine metabolism	3	0.626351	0.167604
Endocytosis	126	0.0114231	0.0900411		MAPK signaling pathway - plant	2	0.477251	0.311758		Sulfur metabolism	19	0.253778	0.0342399			Biosynthesis of secondary metabolites	12	0.354939	0.118293			Carotenoid biosynthesis	11	0.401359	0.0598517			2-Oxocarboxylic acid metabolism	2	0.626351	0.193247
Various types of N-glycan biosynthesis	32	0.013522	0.0956065		Glycerolipid metabolism	1	0.477251	0.318795		Riboflavin metabolism	10	0.277558	0.0396511			Isoflavonoid biosynthesis	1	0.354939	0.120545			Ribosome biogenesis in eukaryotes	24	0.485222	0.0766141			Histidine metabolism	1	0.626351	0.199382
Phosphonate and phosphinate metabolism	12	0.0135561	0.0956065		Circadian rhythm - plant	1	0.477251	0.323849		Base excision repair	15	0.282803	0.0426448			Cyanoamino acid metabolism	2	0.360722	0.129315			Selenocompound metabolism	8	0.739309	0.123218			Spliceosome	4	0.626351	0.202611
Steroid biosynthesis	21	0.0178793	0.119791		Glycolysis / Gluconeogenesis	1	0.494783	0.353416		Other types of O-glycan biosynthesis	14	0.36815	0.0584364			Pyruvate metabolism	2	0.362181	0.136672			Phenylalanine, tyrosine and tryptophan biosynthesis	10	0.802994	0.140876			Ubiquitin mediated proteolysis	3	0.626351	0.219199
Valine, leucine and isoleucine biosynthesis	24	0.0193413	0.121538		Ubiquitin mediated proteolysis	1	0.614175	0.462809		Ubiquinone and other terpenoid-quinone biosynthesis	23	0.406491	0.0677485			Butanoate metabolism	1	0.405117	0.160518			alpha-Linolenic acid metabolism	9	0.978252	0.180204			Steroid biosynthesis	1	0.626351	0.237653
Mannose type O-glycan biosynthesis	4	0.019954	0.121538		mRNA surveillance pathway	1	0.614175	0.482566		Sulfur relay system	5	0.640244	0.111789			Metabolic pathways	21	0.432409	0.181881			Phosphonate and phosphinate metabolism	2	0.983418	0.195568			Biosynthesis of unsaturated fatty acids	1	0.626351	0.254444
Protein processing in endoplasmic reticulum	169	0.0234973	0.136897		RNA degradation	1	0.679411	0.558088		Lysine biosynthesis	6	0.648952	0.118459			Valine, leucine and isoleucine biosynthesis	1	0.432409	0.187649			ABC transporters	12	0.983418	0.226351			SNARE interactions in vesicular transport	1	0.626351	0.257758
C5-Branched dibasic acid metabolism	12	0.0299843	0.164377		Protein processing in endoplasmic reticulum	1	0.746783	0.650302		Autophagy - other	14	0.68776	0.131002			Other types of O-glycan biosynthesis	1	0.435212	0.216066			N-Glycan biosynthesis	10	0.983418	0.229296			Glycerolipid metabolism	2	0.626351	0.26329
Proteasome	54	0.0306673	0.164377		Biosynthesis of secondary metabolites	4	0.746783	0.666771		Various types of N-glycan biosynthesis	14	0.822259	0.163147			Base excision repair	1	0.435212	0.224611			Glycerophospholipid metabolism	15	0.983418	0.230647			Ribosome	4	0.626351	0.274008
Pyruvate metabolism	61	0.0425445	0.219268		Metabolic pathways	8	0.762408	0.744697		Steroid biosynthesis	9	0.835577	0.186474			Stilbenoid, diarylheptanoid and gingerol biosynthesis	1	0.435212	0.243502			Glycerolipid metabolism	16	0.983418	0.24373			Stilbenoid, diarylheptanoid and gingerol biosynthesis	1	0.626351	0.27411
Glycerophospholipid metabolism	58	0.0457025	0.224922		Plant hormone signal transduction	1	0.762408	0.760585		Caffeine metabolism	2	0.835577	0.186923			Arginine biosynthesis	1	0.435212	0.247638			RNA transport	37	0.983418	0.244902			Arachidonic acid metabolism	1	0.626351	0.290105
Peroxisome	63	0.0469987	0.224922		Plant-pathogen interaction	1	0.762408	0.762408		Photosynthesis - antenna proteins	5	0.835577	0.193181			AGE-RAGE signaling pathway in diabetic complications	1	0.435212	0.247638			Basal transcription factors	7	0.983418	0.245738			Isoquinoline alkaloid biosynthesis	1	0.626351	0.296405
Plant hormone signal transduction	220	0.0510346	0.231073							Metabolic pathways	650	0.835577	0.195349			Pantothenate and CoA biosynthesis	1	0.435212	0.249697			Folate biosynthesis	5	0.983418	0.250168			Ether lipid metabolism	1	0.626351	0.318021
Betalain biosynthesis	6	0.0533788	0.231073							Porphyrin and chlorophyll metabolism	14	0.835577	0.198947			Fatty acid degradation	1	0.435212	0.2538			Glycosylphosphatidylinositol (GPI)-anchor biosynthesis	6	1	0.273779			Arginine biosynthesis	1	0.626351	0.330077
Histidine metabolism	17	0.0534572	0.231073							Stilbenoid, diarylheptanoid and gingerol biosynthesis	13	0.885813	0.217938			Zeatin biosynthesis	1	0.435212	0.255842			Porphyrin and chlorophyll metabolism	8	1	0.279377			Phenylpropanoid biosynthesis	3	0.626351	0.340118
One carbon pool by folate	16	0.0620455	0.259815							Cutin, suberine and wax biosynthesis	13	0.940043	0.238741			Tropane, piperidine and pyridine alkaloid biosynthesis	1	0.435212	0.271989			Phenylalanine metabolism	9	1	0.292043			Protein export	1	0.626351	0.344849
Vitamin B6 metabolism	11	0.0671747	0.267535							Lipoic acid metabolism	2	1	0.263951			Propanoate metabolism	1	0.435212	0.28974			Fatty acid biosynthesis	7	1	0.310221			Various types of N-glycan biosynthesis	1	0.626351	0.350667
Phenylalanine, tyrosine and tryptophan biosynthesis	38	0.0678821	0.267535							Biotin metabolism	6	1	0.292305			beta-Alanine metabolism	1	0.435212	0.295562			Nitrogen metabolism	6	1	0.346322			Mismatch repair	1	0.626351	0.353557
Riboflavin metabolism	16	0.0835078	0.319715							Synthesis and degradation of ketone bodies	3	1	0.294615			Alanine, aspartate and glutamate metabolism	1	0.435212	0.295562			Photosynthesis - antenna proteins	2	1	0.349606			Lysine degradation	1	0.626351	0.362151
Phenylalanine metabolism	39	0.0924701	0.344194							Ribosome	69	1	0.307898			alpha-Linolenic acid metabolism	1	0.435212	0.310858			Fatty acid metabolism	11	1	0.355734			AGE-RAGE signaling pathway in diabetic complications	1	0.626351	0.373433
Glycosphingolipid biosynthesis - globo and isoglobo series	12	0.0976913	0.352527							RNA polymerase	19	1	0.311512			Ubiquitin mediated proteolysis	2	0.435212	0.316			Sulfur metabolism	8	1	0.358251			Porphyrin and chlorophyll metabolism	1	0.626351	0.376222
Pyrimidine metabolism	39	0.0999705	0.352527							Other glycan degradation	17	1	0.330509			Valine, leucine and isoleucine degradation	1	0.435212	0.316509			Oxidative phosphorylation	17	1	0.363484			Glycolysis / Gluconeogenesis	2	0.626351	0.376815
Fatty acid metabolism	45	0.106006	0.359508							Pyruvate metabolism	26	1	0.339203			Ascorbate and aldarate metabolism	1	0.435212	0.32025			Nucleotide excision repair	10	1	0.412434			Fatty acid degradation	1	0.626351	0.381764
Glycosylphosphatidylinositol (GPI)-anchor biosynthesis	22	0.108702	0.359508							Amino sugar and nucleotide sugar metabolism	33	1	0.350207			Phenylalanine metabolism	1	0.451126	0.340473			Stilbenoid, diarylheptanoid and gingerol biosynthesis	5	1	0.412845			Carotenoid biosynthesis	1	0.626351	0.389986
Nucleotide excision repair	41	0.109999	0.359508							Flavonoid biosynthesis	22	1	0.351548			Nucleotide excision repair	1	0.465496	0.360101			Glycosphingolipid biosynthesis - ganglio series	6	1	0.462214			Phenylalanine, tyrosine and tryptophan biosynthesis	1	0.626351	0.403449
Phosphatidylinositol signaling system	49	0.12391	0.395331							Phosphonate and phosphinate metabolism	4	1	0.352652			Glycine, serine and threonine metabolism	1	0.470958	0.387627			Phenylpropanoid biosynthesis	28	1	0.462782			beta-Alanine metabolism	1	0.626351	0.408751
Porphyrin and chlorophyll metabolism	28	0.134933	0.420487							Phenylalanine, tyrosine and tryptophan biosynthesis	16	1	0.367346			Fatty acid metabolism	1	0.470958	0.389308			MAPK signaling pathway - plant	44	1	0.463813			MAPK signaling pathway - plant	4	0.626351	0.413416
Protein export	28	0.146496	0.446146							Fatty acid elongation	7	1	0.410629			Arginine and proline metabolism	1	0.470958	0.390984			Pentose and glucuronate interconversions	20	1	0.48818			Tyrosine metabolism	1	0.626351	0.414007
Purine metabolism	50	0.16217	0.482907							Purine metabolism	22	1	0.433305			Flavonoid biosynthesis	1	0.497008	0.421988			Various types of N-glycan biosynthesis	6	1	0.503301			Ascorbate and aldarate metabolism	1	0.626351	0.419216
Butanoate metabolism	17	0.168545	0.49098							SNARE interactions in vesicular transport	9	1	0.436927			Aminoacyl-tRNA biosynthesis	1	0.538987	0.4678			DNA replication	9	1	0.508343			Phenylalanine metabolism	1	0.626351	0.421804
Fatty acid biosynthesis	27	0.176537	0.503318							Phosphatidylinositol signaling system	21	1	0.441067			Galactose metabolism	1	0.561793	0.503226			Glycosphingolipid biosynthesis - globo and isoglobo series	2	1	0.530089			Pentose phosphate pathway	1	0.626351	0.421804
AGE-RAGE signaling pathway in diabetic complications	26	0.182006	0.5081							Pentose and glucuronate interconversions	40	1	0.457832			Carbon metabolism	2	0.561793	0.511806			Biosynthesis of secondary metabolites	159	1	0.537701			Valine, leucine and isoleucine degradation	1	0.626351	0.429498
Homologous recombination	46	0.191193	0.522853							Terpenoid backbone biosynthesis	13	1	0.460321			Oxidative phosphorylation	1	0.561793	0.519394			Biosynthesis of unsaturated fatty acids	4	1	0.543521			RNA transport	3	0.649353	0.454547
Arginine and proline metabolism	43	0.196716	0.525796							Nitrogen metabolism	10	1	0.481861			Protein processing in endoplasmic reticulum	2	0.609317	0.574827			Tryptophan metabolism	8	1	0.560836			DNA replication	1	0.659415	0.48521
Glutathione metabolism	52	0.200116	0.525796							Cysteine and methionine metabolism	34	1	0.483495			Phenylpropanoid biosynthesis	1	0.821126	0.790854			Autophagy - other	5	1	0.580092			Fructose and mannose metabolism	1	0.659415	0.492067
Glycosaminoglycan degradation	28	0.242274	0.624323							Diterpenoid biosynthesis	9	1	0.49521			Spliceosome	1	0.821126	0.812948			Tropane, piperidine and pyridine alkaloid biosynthesis	5	1	0.620285			Nucleotide excision repair	1	0.659415	0.496588
Arginine biosynthesis	25	0.25002	0.632125							RNA degradation	55	1	0.510324			Starch and sucrose metabolism	1	0.821126	0.821126			Arachidonic acid metabolism	4	1	0.665663			ABC transporters	1	0.659415	0.509914
Taurine and hypotaurine metabolism	6	0.265451	0.652118							Fatty acid biosynthesis	11	1	0.52155									Mismatch repair	5	1	0.684814			Fatty acid metabolism	1	0.659415	0.516446
Ubiquitin mediated proteolysis	93	0.268474	0.652118							ABC transporters	21	1	0.52506									Ubiquinone and other terpenoid-quinone biosynthesis	6	1	0.701607			Biosynthesis of amino acids	3	0.659415	0.537059
Alanine, aspartate and glutamate metabolism	30	0.272527	0.652118							Glycine, serine and threonine metabolism	18	1	0.526983									Lysine degradation	5	1	0.710083			RNA degradation	2	0.659415	0.54624
Amino sugar and nucleotide sugar metabolism	68	0.308271	0.724706							Folate biosynthesis	7	1	0.54281									Alanine, aspartate and glutamate metabolism	6	1	0.716691			Glutathione metabolism	1	0.659415	0.555853
Biosynthesis of unsaturated fatty acids	18	0.340119	0.785792							Inositol phosphate metabolism	20	1	0.544397									Fatty acid elongation	2	1	0.724814			Pyruvate metabolism	1	0.659415	0.579084
Lipoic acid metabolism	3	0.350243	0.795466							Phenylpropanoid biosynthesis	56	1	0.560908									Pentose phosphate pathway	6	1	0.731239			Phosphatidylinositol signaling system	1	0.659415	0.586557
Glycosphingolipid biosynthesis - ganglio series	20	0.357816	0.799122							Ether lipid metabolism	8	1	0.569345									Arginine and proline metabolism	6	1	0.738312			Inositol phosphate metabolism	1	0.659415	0.588405
Glycine, serine and threonine metabolism	39	0.416962	0.915948							Taurine and hypotaurine metabolism	2	1	0.635458									Cysteine and methionine metabolism	16	1	0.766166			Cyanoamino acid metabolism	1	0.659415	0.593898
Tropane, piperidine and pyridine alkaloid biosynthesis	25	0.470459	1							Vitamin B6 metabolism	3	1	0.654598									Glycosaminoglycan degradation	5	1	0.770347			Purine metabolism	1	0.659415	0.597521
Tryptophan metabolism	38	0.47417	1							Glyoxylate and dicarboxylate metabolism	18	1	0.658277									Pantothenate and CoA biosynthesis	4	1	0.771086			Endocytosis	2	0.659415	0.600523
Nicotinate and nicotinamide metabolism	12	0.488165	1							Glycosylphosphatidylinositol (GPI)-anchor biosynthesis	7	1	0.712419									One carbon pool by folate	2	1	0.815705			Glycerophospholipid metabolism	1	0.659415	0.602894
2-Oxocarboxylic acid metabolism	40	0.52631	1							Propanoate metabolism	11	1	0.716324									Phosphatidylinositol signaling system	9	1	0.82388			Metabolic pathways	24	0.677768	0.629356
Aminoacyl-tRNA biosynthesis	48	0.534429	1							Flavone and flavonol biosynthesis	2	1	0.72901									Sphingolipid metabolism	6	1	0.828669			Peroxisome	1	0.689116	0.649738
Tyrosine metabolism	24	0.542729	1							Alanine, aspartate and glutamate metabolism	11	1	0.744804									Purine metabolism	9	1	0.848687			Plant-pathogen interaction	3	0.724597	0.703332
N-Glycan biosynthesis	27	0.569818	1							Spliceosome	56	1	0.759318									Cutin, suberine and wax biosynthesis	3	1	0.875542			Starch and sucrose metabolism	2	0.724597	0.703894
Fatty acid degradation	22	0.575109	1							Pyrimidine metabolism	13	1	0.770947									Steroid biosynthesis	2	1	0.878754			Amino sugar and nucleotide sugar metabolism	1	0.728045	0.717645
Sulfur metabolism	25	0.582601	1							Protein export	9	1	0.782697									Fatty acid degradation	4	1	0.882485			Carbon metabolism	2	0.759026	0.759026
Glycosphingolipid biosynthesis - lacto and neolacto series	2	0.591248	1							Linoleic acid metabolism	6	1	0.80468									Fructose and mannose metabolism	6	1	0.885094
Zeatin biosynthesis	22	0.59429	1							Nicotinate and nicotinamide metabolism	4	1	0.81342									Ether lipid metabolism	3	1	0.885338
Valine, leucine and isoleucine degradation	28	0.622877	1							Monobactam biosynthesis	2	1	0.816531									Galactose metabolism	10	1	0.897181
Mismatch repair	23	0.65043	1							Carotenoid biosynthesis	10	1	0.842063									Other glycan degradation	6	1	0.898936
Carbon metabolism	126	0.70499	1							Fatty acid degradation	8	1	0.850784									Cyanoamino acid metabolism	8	1	0.909218
Folate biosynthesis	13	0.710262	1							Fructose and mannose metabolism	12	1	0.854806									Terpenoid backbone biosynthesis	4	1	0.913029
DNA replication	35	0.715563	1							Selenocompound metabolism	6	1	0.857015									Zeatin biosynthesis	2	1	0.921336
Pentose phosphate pathway	25	0.715593	1							Arachidonic acid metabolism	6	1	0.885042									Citrate cycle (TCA cycle)	4	1	0.92832
Starch and sucrose metabolism	125	0.718223	1							Carbon fixation in photosynthetic organisms	11	1	0.885107									Glycolysis / Gluconeogenesis	12	1	0.930635
Cysteine and methionine metabolism	66	0.720849	1							Plant-pathogen interaction	85	1	0.892114									mRNA surveillance pathway	19	1	0.935816
Citrate cycle (TCA cycle)	21	0.733547	1							Arginine biosynthesis	7	1	0.905673									Spliceosome	23	1	0.940643
Isoquinoline alkaloid biosynthesis	15	0.743679	1							Glycosaminoglycan degradation	8	1	0.90897									Flavonoid biosynthesis	6	1	0.942916
Glycerolipid metabolism	50	0.762179	1							Anthocyanin biosynthesis	2	1	0.91972									Metabolic pathways	306	1	0.943575
Glycolysis / Gluconeogenesis	57	0.763214	1							Fatty acid metabolism	13	1	0.920372									Ribosome	26	1	0.957151
Fructose and mannose metabolism	29	0.767583	1							Histidine metabolism	3	1	0.92282									Glutathione metabolism	6	1	0.958457
RNA transport	133	0.77505	1							Arginine and proline metabolism	13	1	0.923771									Plant-pathogen interaction	36	1	0.970085
Basal transcription factors	17	0.787023	1							Cyanoamino acid metabolism	17	1	0.926711									Protein processing in endoplasmic reticulum	27	1	0.970149
Thiamine metabolism	6	0.794118	1							alpha-Linolenic acid metabolism	9	1	0.935414									Other types of O-glycan biosynthesis	1	1	0.973144
Photosynthesis	25	0.796776	1							Phagosome	12	1	0.939188									Protein export	2	1	0.977565
Sulfur relay system	4	0.824054	1							Glycerolipid metabolism	19	1	0.943588									Butanoate metabolism	1	1	0.978906
Ether lipid metabolism	14	0.826665	1							Sphingolipid metabolism	8	1	0.949483									RNA degradation	15	1	0.983607
Biosynthesis of amino acids	132	0.834347	1							Isoflavonoid biosynthesis	2	1	0.956164									Endocytosis	17	1	0.983649
Base excision repair	16	0.844368	1							Biosynthesis of unsaturated fatty acids	4	1	0.956484									Diterpenoid biosynthesis	1	1	0.98775
Limonene and pinene degradation	3	0.846468	1							Pantothenate and CoA biosynthesis	6	1	0.957961									Glycine, serine and threonine metabolism	4	1	0.9881
Cyanoamino acid metabolism	42	0.852862	1							Butanoate metabolism	3	1	0.961282									Propanoate metabolism	2	1	0.988576
Ribosome	125	0.861199	1							Thiamine metabolism	1	1	0.977543									Glyoxylate and dicarboxylate metabolism	4	1	0.990879
Phagosome	31	0.866384	1							Sesquiterpenoid and triterpenoid biosynthesis	2	1	0.978466									Aminoacyl-tRNA biosynthesis	4	1	0.991658
Carbon fixation in photosynthetic organisms	26	0.867236	1							Glycosphingolipid biosynthesis - ganglio series	4	1	0.979033									Biosynthesis of amino acids	24	1	0.993091
MAPK signaling pathway - plant	148	0.872011	1							Carbon metabolism	48	1	0.982047									beta-Alanine metabolism	2	1	0.993256
Biosynthesis of various secondary metabolites - part 2	2	0.877751	1							Ubiquitin mediated proteolysis	30	1	0.982097									Ascorbate and aldarate metabolism	2	1	0.994547
Glyoxylate and dicarboxylate metabolism	34	0.891062	1							Glycerophospholipid metabolism	14	1	0.983041									Peroxisome	6	1	0.994623
ABC transporters	37	0.893306	1							Galactose metabolism	16	1	0.986612									Arginine biosynthesis	1	1	0.995614
Monobactam biosynthesis	4	0.899999	1							Phenylalanine metabolism	8	1	0.987814									Proteasome	4	1	0.997992
Lysine degradation	21	0.940589	1							Protein processing in endoplasmic reticulum	53	1	0.990484									Starch and sucrose metabolism	18	1	0.998129
Lysine biosynthesis	4	0.945406	1							beta-Alanine metabolism	6	1	0.990833									Phagosome	3	1	0.998509
Sphingolipid metabolism	20	0.947823	1							Biosynthesis of amino acids	50	1	0.992841									Amino sugar and nucleotide sugar metabolism	6	1	0.999305
Monoterpenoid biosynthesis	1	0.952768	1							Starch and sucrose metabolism	45	1	0.993822									Carbon fixation in photosynthetic organisms	2	1	0.99944
alpha-Linolenic acid metabolism	21	0.957808	1							Citrate cycle (TCA cycle)	4	1	0.996774									Carbon metabolism	19	1	0.999479
Other glycan degradation	23	0.967058	1							Tyrosine metabolism	4	1	0.997669									Circadian rhythm - plant	5	1	0.999673
Metabolic pathways	1269	0.969378	1							Tropane, piperidine and pyridine alkaloid biosynthesis	4	1	0.997852									2-Oxocarboxylic acid metabolism	2	1	0.999793
Biotin metabolism	5	0.972322	1							Glutathione metabolism	11	1	0.997919									Plant hormone signal transduction	31	1	0.999872
Selenocompound metabolism	11	0.976607	1							Isoquinoline alkaloid biosynthesis	2	1	0.998056									Pyruvate metabolism	2	1	0.999894
Flavone and flavonol biosynthesis	2	0.978526	1							Endocytosis	32	1	0.998378									Inositol phosphate metabolism	2	1	0.99992
Glucosinolate biosynthesis	4	0.979253	1							Biosynthesis of secondary metabolites	258	1	0.99853									Ubiquitin mediated proteolysis	2	1	1
Sesquiterpenoid and triterpenoid biosynthesis	6	0.983321	1							Valine, leucine and isoleucine degradation	5	1	0.998718
Ascorbate and aldarate metabolism	20	0.984508	1							Ascorbate and aldarate metabolism	5	1	0.998905
Nitrogen metabolism	12	0.987019	1							Tryptophan metabolism	7	1	0.999251
Arachidonic acid metabolism	10	0.993662	1							Pentose phosphate pathway	4	1	0.999329
Photosynthesis - antenna proteins	2	0.993664	1							Glycolysis / Gluconeogenesis	14	1	0.999675
Anthocyanin biosynthesis	3	0.994497	1							MAPK signaling pathway - plant	50	1	0.999754
Biosynthesis of secondary metabolites	581	0.994549	1							AGE-RAGE signaling pathway in diabetic complications	2	1	0.999785
Flavonoid biosynthesis	28	0.995483	1							mRNA surveillance pathway	24	1	0.999835
Ribosome biogenesis in eukaryotes	49	0.995806	1							Proteasome	7	1	0.999888
Pentose and glucuronate interconversions	61	0.996816	1							2-Oxocarboxylic acid metabolism	4	1	0.999997
Fatty acid elongation	5	0.997984	1							Circadian rhythm - plant	5	1	1
Galactose metabolism	36	0.998014	1							Plant hormone signal transduction	44	1	1
Other types of O-glycan biosynthesis	8	0.999258	1
Carotenoid biosynthesis	13	0.999667	1
Cutin, suberine and wax biosynthesis	9	0.999786	1
Linoleic acid metabolism	5	0.999905	1
Diterpenoid biosynthesis	5	0.999979	1
Phenylpropanoid biosynthesis	78	0.999997	1
Stilbenoid, diarylheptanoid and gingerol biosynthesis	5	0.999999	1
Plant-pathogen interaction	124	1	1

## Sheet: Table S6
Table S6. KEGG enrichment of unique gene families in Dipterocarpaceae
KEGG enrichment of Dipterocarpaceae unique gene families
#Pathway	uniq-Dip.path (5796)	Qvalue	P-value
Betalain biosynthesis	11	0.000576353	7.9502e-06
Metabolic pathways	1473	0.000576353	8.35294e-06
Aflatoxin biosynthesis	8	0.00586971	0.000127602
Pentose and glucuronate interconversions	113	0.00761069	0.0002206
Fatty acid biosynthesis	39	0.00841001	0.00030471
RNA transport	180	0.00873318	0.000379704
Nitrogen metabolism	34	0.0169899	0.000861807
Linoleic acid metabolism	29	0.0173844	0.00100779
Fatty acid metabolism	56	0.0213885	0.0013949
Ribosome biogenesis in eukaryotes	91	0.0220041	0.0015945
Pyruvate metabolism	70	0.0224745	0.00183874
Monoterpenoid biosynthesis	8	0.0224745	0.0019543
Biosynthesis of various secondary metabolites - part 2	9	0.0254569	0.00239811
Photosynthesis	43	0.0331552	0.00336357
Isoquinoline alkaloid biosynthesis	28	0.0384211	0.0041762
ABC transporters	61	0.0398062	0.00461521
Glycosaminoglycan degradation	37	0.0500707	0.00616812
Biotin metabolism	17	0.0673394	0.0087834
Homologous recombination	55	0.0905831	0.0126722
Biosynthesis of secondary metabolites	695	0.0905831	0.013128
Alanine, aspartate and glutamate metabolism	37	0.176174	0.0268091
Citrate cycle (TCA cycle)	32	0.242622	0.0386789
Fatty acid elongation	19	0.283394	0.0479254
Aminoacyl-tRNA biosynthesis	60	0.283394	0.0492858
DNA replication	48	0.286893	0.0519733
Stilbenoid, diarylheptanoid and gingerol biosynthesis	29	0.294749	0.0555324
Isoflavonoid biosynthesis	15	0.310294	0.0607097
Flavone and flavonol biosynthesis	9	0.331336	0.0672275
Glyoxylate and dicarboxylate metabolism	50	0.35496	0.074593
Sulfur metabolism	33	0.366155	0.0795989
Biosynthesis of unsaturated fatty acids	22	0.368958	0.0828818
Photosynthesis - antenna proteins	10	0.450399	0.106631
Glycolysis / Gluconeogenesis	72	0.450399	0.107704
Glucosinolate biosynthesis	12	0.521136	0.128396
Proteasome	50	0.563908	0.14587
Propanoate metabolism	32	0.563908	0.147106
Glycosphingolipid biosynthesis - ganglio series	23	0.568407	0.152399
Ubiquinone and other terpenoid-quinone biosynthesis	41	0.612031	0.16853
Other glycan degradation	37	0.655628	0.185286
Tropane, piperidine and pyridine alkaloid biosynthesis	29	0.675397	0.197197
Oxidative phosphorylation	63	0.675397	0.204497
One carbon pool by folate	14	0.675397	0.205556
Galactose metabolism	60	0.694993	0.218087
N-Glycan biosynthesis	32	0.694993	0.223358
Plant-pathogen interaction	214	0.694993	0.231613
alpha-Linolenic acid metabolism	33	0.694993	0.231664
Cysteine and methionine metabolism	77	0.710696	0.242048
Tyrosine metabolism	28	0.712394	0.247789
Zeatin biosynthesis	26	0.779461	0.278619
Limonene and pinene degradation	6	0.779461	0.282413
Various types of N-glycan biosynthesis	25	0.813539	0.304543
Ascorbate and aldarate metabolism	33	0.813539	0.306551
Amino sugar and nucleotide sugar metabolism	69	0.84874	0.325965
Mismatch repair	27	0.870816	0.341178
Valine, leucine and isoleucine degradation	32	0.870816	0.347389
Pyrimidine metabolism	35	0.870816	0.353375
Lipoic acid metabolism	3	0.880086	0.363514
Synthesis and degradation of ketone bodies	5	0.911396	0.383051
Carbon fixation in photosynthetic organisms	33	0.980917	0.421908
2-Oxocarboxylic acid metabolism	42	0.980917	0.443877
Glycosphingolipid biosynthesis - globo and isoglobo series	9	0.980917	0.458627
Cutin, suberine and wax biosynthesis	23	0.980917	0.463606
Phosphonate and phosphinate metabolism	7	0.980917	0.466432
Glycosylphosphatidylinositol (GPI)-anchor biosynthesis	18	0.980917	0.468166
Phagosome	38	0.980917	0.46826
Sphingolipid metabolism	28	0.980917	0.478006
Anthocyanin biosynthesis	9	0.980917	0.491795
Ribosome	139	0.980917	0.492873
Phenylalanine, tyrosine and tryptophan biosynthesis	31	0.980917	0.513189
Folate biosynthesis	15	0.980917	0.516636
Arachidonic acid metabolism	19	0.980917	0.520829
Phenylpropanoid biosynthesis	121	0.980917	0.52125
Basal transcription factors	20	0.980917	0.548477
Glutathione metabolism	47	0.980917	0.553925
Arginine biosynthesis	22	0.980917	0.559068
Porphyrin and chlorophyll metabolism	23	0.980917	0.564026
beta-Alanine metabolism	27	0.980917	0.564125
Valine, leucine and isoleucine biosynthesis	16	0.980917	0.571159
Biosynthesis of amino acids	143	0.980917	0.575818
Arginine and proline metabolism	38	0.980917	0.577099
Flavonoid biosynthesis	42	0.980917	0.577379
Carbon metabolism	132	0.980917	0.582864
Pentose phosphate pathway	27	0.997105	0.599708
Lysine biosynthesis	7	1	0.610739
Peroxisome	51	1	0.632691
Starch and sucrose metabolism	130	1	0.634883
Histidine metabolism	11	1	0.64936
Spliceosome	126	1	0.658363
Purine metabolism	42	1	0.698615
Lysine degradation	26	1	0.712127
Endocytosis	102	1	0.717846
Protein processing in endoplasmic reticulum	144	1	0.730792
Carotenoid biosynthesis	25	1	0.740722
Fatty acid degradation	20	1	0.783565
Nucleotide excision repair	31	1	0.794313
Cyanoamino acid metabolism	44	1	0.808647
Thiamine metabolism	6	1	0.811384
Benzoxazinoid biosynthesis	1	1	0.814028
Other types of O-glycan biosynthesis	16	1	0.817327
Protein export	20	1	0.823479
Pantothenate and CoA biosynthesis	19	1	0.824984
Phenylalanine metabolism	28	1	0.837796
Autophagy - other	18	1	0.839128
Tryptophan metabolism	33	1	0.844613
Glycerolipid metabolism	49	1	0.850942
Caffeine metabolism	1	1	0.85376
Terpenoid backbone biosynthesis	22	1	0.854352
Phosphatidylinositol signaling system	37	1	0.859934
Glycosphingolipid biosynthesis - lacto and neolacto series	1	1	0.885004
Non-homologous end-joining	1	1	0.885004
Monobactam biosynthesis	4	1	0.909364
Riboflavin metabolism	8	1	0.915184
Glycine, serine and threonine metabolism	31	1	0.924324
Sesquiterpenoid and triterpenoid biosynthesis	8	1	0.924734
Fructose and mannose metabolism	26	1	0.930845
Diterpenoid biosynthesis	13	1	0.94404
Taurine and hypotaurine metabolism	2	1	0.956911
RNA degradation	101	1	0.961121
Selenocompound metabolism	12	1	0.962437
Nicotinate and nicotinamide metabolism	7	1	0.964986
Brassinosteroid biosynthesis	2	1	0.976509
C5-Branched dibasic acid metabolism	3	1	0.982437
Vitamin B6 metabolism	3	1	0.982437
Butanoate metabolism	7	1	0.990456
MAPK signaling pathway - plant	138	1	0.990762
Inositol phosphate metabolism	30	1	0.991932
Ether lipid metabolism	9	1	0.994722
Ubiquitin mediated proteolysis	69	1	0.994856
SNARE interactions in vesicular transport	9	1	0.995435
RNA polymerase	23	1	0.995478
Steroid biosynthesis	6	1	0.99673
Sulfur relay system	1	1	0.99807
mRNA surveillance pathway	71	1	0.998169
Glycerophospholipid metabolism	28	1	0.999815
Base excision repair	7	1	0.999922
Plant hormone signal transduction	146	1	0.999999
Circadian rhythm - plant	27	1	1
AGE-RAGE signaling pathway in diabetic complications	2	1	1

## Sheet: Table S7
Table S7. Statistics of expanded genes number induced by different types of gene duplication way
	D. turbinatus	H. hainanensis
Total gene number	40707	36967
gene number of dispersed duplicates (DSD)	2186	2054
gene number of proximal duplicates (PD)	2778	2484
gene number of tandem duplicates (TD)	2596	2372
gene number of transposed duplicates (TRD)	4084	4314
gene number of whole genome duplication (WGD)	21586	17952
Total duplicated genes	33230	29176
Expanded genes	7926	7610
expanded genes number induced by DSD	231	227
expanded genes number induced by PD	306	280
expanded genes number induced by TD	330	299
expanded genes number induced by TRD	376	441
expanded genes number induced by WGD	6480	6092
Total expanded genes number induced by gene duplication	7723	7339

## Sheet: Table S8
Table S8. Aroma components in Dipterocarpaceae
name	mz	rt	exact_mass	ppm	formula	KEGG	type	library	Diptu-1 (Peak area)	Diptu-2 (Peak area)	Diptu-3 (Peak area)	Hopha_1 (Peak area)	Hopha_2 (Peak area)	Hopha_3 (Peak area)	content in Diptu-stem 1 (%)	content in Diptu-stem-2 (%)	content in Diptu-stem-3 (%)	content in Hopha-stem_1 (%)	content in Hopha-stem_2 (%)	content in Hopha-stem_3 (%)
(-)-alpha-Curcumene	203.179	806.963	202.172	0.569722	C15H22	C09649	[M+H]+	BioDeepDB	1.43295e+08	9.11931e+07	1.24106e+08	7.96975e+08	8.47909e+08	8.64318e+08	0.0329781	0.0183075	0.0281948	0.255757	0.294423	0.251894
(-)-beta-Pinene	137.132	832.673	136.125	2.81182	C10H16	C06307	[M+H]+	BioDeepDB	0	2.75008e+07	3.16022e+07	0	0	2.36185e+08	0	0.00552092	0.00717947	0	0	0.0688332
(+)-(S)-Carvone	151.111	452.202	150.105	2.07019	C10H14O	C11383	[M+H]+	mzCloud	1.81536e+07	1.79407e+07	1.70666e+07	2.65535e+07	2.51611e+07	2.45859e+07	0.00417791	0.00360168	0.00387723	0.00852128	0.00873679	0.00716526
(+)-Camphor	153.127	570.998	152.12	1.16702	C10H16O	C00808	[M+H]+	mzCloud	2.64758e+07	2.595e+07	2.52285e+07	1.75368e+07	2.92175e+07	3.00857e+07	0.00609318	0.00520959	0.00573149	0.00562773	0.0101453	0.00876808
(+)-Fenchone	153.127	494.399	152.12	1.15033	C10H16O	C11387	[M+H]+	BioDeepDB	8.15434e+07	1.29888e+07	4.53086e+07	4.63206e+07	4.26493e+07	4.21383e+07	0.0187665	0.00260755	0.0102933	0.0148647	0.0148093	0.0122807
(+)-Syringaresinol	417.161	416.772	418.163	14.2659	C22H26O8	C10889	[M-H]-	mzCloud	4.58828e+06	1.16572e+07	1.21199e+07	1.272e+07	2.11549e+07	3.50907e+06	0.00105595	0.00234025	0.00275342	0.00408198	0.00734571	0.00102267
(+/-)-5-[(tert-Butylamino)-2'-hydroxypropoxy]-3,4-dihydro-1(2H)-naphthalenone	291.168	473.713	291.183	7.26536	C17H25NO3	C04883	[M]+	BioDeepDB	51915.7	56028.7	0	1.56991e+06	1.34128e+06	1.71384e+06	1.1948e-05	1.1248e-05	0	0.0005038	0.000465739	0.000499475
1-Hydroxymethylnaphthalene	141.066	94.1385	158.073	1.31076	C11H10O	C14089	[M+H-H2O]+	BioDeepDB	5.43e+08	5.20426e+08	5.40398e+08	1.93752e+07	1.5683e+07	1.53538e+07	0.124967	0.104478	0.122769	0.00621768	0.00544568	0.00447467
1-Hydroxypyrene	218.071	132.859	218.073	1.5086	C16H10O	C14519	[M]+	BioDeepDB	3.65815e+06	2.80082e+06	6.37303e+06	1.87194e+06	2.73643e+06	2.73609e+06	0.000841892	0.000562279	0.00144784	0.000600723	0.000950185	0.000797397
1,2,3-Trihydroxybenzene	127.039	261.899	126.032	3.68272	C6H6O3	C01108	[M+H]+	BioDeepDB	1.91691e+09	3.68647e+09	1.76311e+09	1.13771e+09	3.34564e+09	1.10849e+09	0.44116	0.740076	0.400548	0.365103	1.16172	0.323055
1,3-Benzenediol	110.036	306.219	110.037	4.80102	C6H6O2	C01751	[M]+	BioDeepDB	4.45125e+06	4.61616e+06	4.55979e+06	9.51392e+07	8.77826e+07	8.67923e+07	0.00102442	0.000926717	0.0010359	0.0305311	0.0304812	0.0252945
1,4-Dimethyl-7-ethylazulene	185.132	828.396	184.125	1.7813	C14H16	C09633	[M+H]+	BioDeepDB	1.73531e+07	2.0808e+07	1.75984e+07	1.64035e+07	4.2845e+07	1.65187e+07	0.00399367	0.00417731	0.00399804	0.00526403	0.0148773	0.00481416
1,8-Cineole	155.142	750.685	154.136	3.79771	C10H18O	C09844	[M+H]+	mzCloud	2.06464e+06	1.74001e+06	1.81938e+06	1.56355e+06	1.46414e+06	1.47909e+06	0.00047516	0.000349314	0.000413331	0.000501759	0.000508402	0.000431063
2-Hydroxy-3-(4-hydroxyphenyl)propenoic acid	181.047	370.03	180.042	14.4198	C9H8O4	C05350	[M+H]+	BioDeepDB	1.58443e+08	7.70437e+07	7.22779e+07	1.25646e+07	1.58841e+07	1.38764e+07	0.0364643	0.0154669	0.0164203	0.0040321	0.00551551	0.0040441
2-trans,6-trans-Farnesal	221.188	775.16	220.183	8.46382	C15H24O	C03461	[M+H]+	BioDeepDB	1.6538e+08	1.48734e+08	1.11231e+08	1.89981e+08	3.00818e+08	5.03863e+07	0.0380607	0.029859	0.0252696	0.0609667	0.104454	0.0146844
2,5-Dihydroxybenzoate	155.033	351.598	154.027	2.54554	C7H6O4	C00628	[M+H]+	mzCloud	9.59589e+07	1.0618e+08	9.53821e+07	6.15035e+07	3.5389e+07	6.00809e+07	0.0220841	0.021316	0.0216691	0.0197371	0.0122883	0.0175098
3-[(1-Carboxyvinyl)oxy]benzoate	209.044	432.106	208.037	2.37387	C10H8O5	C20772	[M+H]+	BioDeepDB	7.70881e+07	8.42594e+07	6.61689e+07	2.4876e+07	1.28172e+08	1.22678e+08	0.0177412	0.0169155	0.0150324	0.00798295	0.0445058	0.0357528
3,4-Dihydrospheroidene	570.496	347.428	570.48	8.37914	C41H62O	C15895	[M-H2O+NH4]+	BioDeepDB	0	0	0	2.74749e+06	2.77284e+06	2.25234e+06	0	0	0	0.000881696	0.000962828	0.000656414
3,4-Dihydroxybenzaldehyde	139.039	521.165	138.032	2.86816	C7H6O3	C16700	[M+H]+	mzCloud	3.74609e+08	3.82766e+08	3.71395e+08	7.62697e+08	7.62073e+08	7.29462e+08	0.0862131	0.076842	0.0843744	0.244757	0.264618	0.212592
3,4-Dihydroxymandelic acid	167.033	343.478	184.037	6.1281	C8H8O5	C05580	[M+H-H2O]+	BioDeepDB	1.1714e+07	2.12681e+07	1.12004e+07	2.44954e+08	2.61392e+08	2.68042e+08	0.00269589	0.00426967	0.00254453	0.078608	0.0907644	0.0781175
3,4-Dihydroxyphenylpropanoate	165.055	346.674	182.058	24.4902	C9H10O4	C10447	[M+H-H2O]+	mzCloud	3.61642e+08	3.21098e+08	3.30306e+08	5.93338e+07	6.27116e+07	6.12355e+07	0.0832289	0.0644619	0.0750397	0.0190408	0.0217756	0.0178463
3,4-Dimethoxybenzaldehyde	167.07	492.757	166.063	3.62154	C9H10O3	C02201	[M+H]+	BioDeepDB	1.40663e+08	2.2769e+08	1.25761e+08	1.28556e+07	1.41682e+07	1.15115e+07	0.0323723	0.0457098	0.0285708	0.00412547	0.00491969	0.00335487
4-(beta-D-Glucosyloxy)benzoate	301.101	99.0564	300.084	6.49272	C13H16O8	C03993	[M+H]+	BioDeepDB	1.79695e+07	1.72891e+07	1.7929e+07	3.83874e+07	4.11813e+07	3.64102e+07	0.00413554	0.00347087	0.00407315	0.0123189	0.0142996	0.0106113
4-Hydroxy-3-methoxy-benzaldehyde	153.054	521.972	152.047	2.17412	C8H8O3	C00755	[M+H]+	mzCloud	1.24514e+08	1.21798e+08	1.17301e+08	1.10575e+08	1.15824e+08	1.13055e+08	0.0286558	0.0244516	0.0266488	0.0354845	0.0402182	0.0329483
4-Hydroxyphenylpyruvic acid	181.049	520.587	180.042	2.93256	C9H8O4	C01179	[M+H]+	MetaDNA	2.62224e+07	3.05983e+07	2.17316e+07	1.06534e+08	1.07096e+08	1.02087e+08	0.00603488	0.00614276	0.00493704	0.0341878	0.0371874	0.0297518
4-Methoxybenzaldehyde	137.059	384.973	136.052	2.71929	C8H8O2	C10761	[M+H]+	BioDeepDB	2.42795e+08	1.97345e+08	3.1556e+08	1.80807e+08	9.9083e+07	2.94331e+07	0.0558772	0.039618	0.0716898	0.0580226	0.0344051	0.00857789
4-Methylbenzaldehyde	120.055	31.3351	120.058	19.2283	C8H8O	C06758	[M]+	BioDeepDB	1.42781e+08	7.78827e+07	7.22744e+07	1.31401e+08	9.45387e+07	1.184e+08	0.0328598	0.0156353	0.0164195	0.0421678	0.0328271	0.0345061
7-Isopropyl-1,4-dimethylazulene	199.148	831.311	198.141	0.0391352	C15H18	C09675	[M+H]+	MoNA	1.10341e+07	3.57589e+07	3.61914e+07	2.27602e+08	2.14535e+08	1.91054e+08	0.0025394	0.00717877	0.00822205	0.0730398	0.0744941	0.0556802
9-Hydroxyphenanthrene	194.073	837.268		1.34964	C14H10O	C11430	[M]-	MoNA	2.01305e+07	1.78673e+07	4.27575e+06	2.04588e+07	5.04207e+06	4.39814e+06	0.00463286	0.00358695	0.000971376	0.00656544	0.00175078	0.00128178
Alantolactone	233.153	598.354	232.146	0.82567	C15H20O2	C09289	[M+H]+	BioDeepDB	1.18655e+07	1.21958e+07	1.11248e+07	3.48435e+08	4.8307e+08	4.22133e+08	0.00273074	0.00244836	0.00252736	0.111816	0.167738	0.123025
alpha-Cadinene	205.195	644.133	204.188	1.87795	C15H24	C16815	[M+H]+	BioDeepDB	5.99531e+06	5.17556e+06	5.63277e+06	7.15628e+07	6.7171e+07	6.22434e+07	0.00137977	0.00103902	0.00127967	0.0229652	0.0233241	0.01814
alpha-Humulene	205.194	719.583	204.188	2.94943	C15H24	C09684	[M+H]+	BioDeepDB	1.58718e+07	6.29128e+07	8.85689e+07	1.49537e+08	1.43311e+08	1.54971e+08	0.00365276	0.01263	0.0201213	0.0479878	0.0497626	0.0451642
Alpha-Terpineol	137.132	551.906	154.136	5.85447	C10H18O	C09902	[M+H-H2O]+	BioDeepDB	8.3157e+06	7.20332e+06	6.73187e+06	1.93266e+07	9.84339e+06	1.02455e+07	0.00191379	0.0014461	0.00152936	0.00620208	0.00341796	0.00298591
alpha-Tocopherol	430.238	522.278	430.381	10.1703	C29H50O2	C02477	[M]+	BioDeepDB	9.22382e+07	3.12319e+07	6.79822e+07	1.11255e+08	5.55732e+07	3.2799e+07	0.0212279	0.00626995	0.0154444	0.0357028	0.0192969	0.00955886
Asperuloside	413.111	80.6291	414.116	5.03647	C18H22O11	C09769	[M-H]-	mzCloud	2.98814e+07	2.94164e+07	3.78822e+07	1.24662e+07	1.37081e+07	1.55612e+07	0.00687696	0.00590548	0.00860617	0.00400053	0.00475991	0.00453511
beta-Carotene	536.17	616.645	536.438	6.27149	C40H56	C02094	[M]+	BioDeepDB	1.50437e+06	1.32737e+06	1.42989e+06	1.77089e+06	2.08655e+06	2.40071e+06	0.000346219	0.000266477	0.000324847	0.000568296	0.000724524	0.000699656
beta-Cubebene	205.195	788.693	204.188	1.08759	C15H24	C09648	[M+H]+	BioDeepDB	5.34909e+06	3.48292e+07	3.39368e+07	4.64482e+07	4.15836e+07	4.53921e+07	0.00123105	0.00699213	0.00770985	0.0149057	0.0144393	0.0132289
Capsidiol	219.174	499.851	236.178	5.53155	C15H24O2	C09627	[M+H-H2O]+	BioDeepDB	2.65171e+07	2.6423e+07	7.77348e+07	4.99441e+08	4.95875e+08	4.93325e+08	0.00610269	0.00530454	0.01766	0.160275	0.172185	0.143773
Caryophyllene alpha-oxide	221.189	760.029	220.183	4.88261	C15H24O	C16908	[M+H]+	BioDeepDB	7.83659e+08	6.16535e+08	6.09717e+08	9.24072e+08	1.04352e+09	1.23279e+09	0.180352	0.123772	0.138517	0.296543	0.362347	0.359281
Catechin	291.085	451.628	290.079	4.4049	C15H14O6	C06562	[M+H]+	MoNA	8.60521e+08	8.38711e+08	7.70273e+08	4.87666e+07	5.21484e+07	4.47997e+07	0.198042	0.168375	0.174993	0.0156497	0.0181077	0.0130563
Chalconaringenin	273.073	536.935	272.068	10.4312	C15H12O5	C06561	[M+H]+	MoNA	3.48848e+06	3.67816e+06	4.62044e+06	1.92869e+08	2.03163e+08	2.16084e+08	0.000802845	0.000738408	0.00104968	0.0618934	0.0705452	0.0629748
Chlorpromazine	319.116	523.899	318.096	27.2727	C17H19ClN2S	C06906	[M+H]+	BioDeepDB	5.60947e+06	6.72286e+06	9.10316e+06	1.19884e+07	1.36827e+07	1.33533e+07	0.00129097	0.00134965	0.00206808	0.00384718	0.0047511	0.00389164
Costunolide	233.152	717.839	232.146	6.85162	C15H20O2	C09382	[M+H]+	MoNA	6.866e+06	6.69715e+06	6.75346e+06	4.51065e+08	4.38324e+08	4.89864e+08	0.00158015	0.00134449	0.00153427	0.144751	0.152201	0.142764
Curcumenol	235.169	374.279	234.162	0.648308	C15H22O2	C16942	[M+H]+	MoNA	1.5084e+07	1.23632e+07	1.24561e+07	7.66971e+07	8.87462e+07	9.57361e+07	0.00347145	0.00248197	0.00282981	0.0246128	0.0308157	0.0279011
Dehydrocostus lactone	213.123	143.067	230.131	0.224819	C15H18O2	C09387	[M+H-H2O]+	MoNA	3.69542e+06	3.18834e+06	2.89625e+06	8.15056e+06	4.72564e+06	6.0614e+06	0.000850469	0.000640075	0.000657978	0.00261559	0.0016409	0.00176652
Delphinidin 3-rutinoside	611.138	494.399	611.161	1.11728	C27H31O16	C16315	[M]+	BioDeepDB	1.33511e+07	1.47772e+07	1.26119e+07	2.88727e+06	4.15357e+06	3.49456e+06	0.00307264	0.00296658	0.00286521	0.000926554	0.00144226	0.00101844
Demethylphylloquinone	436.334	772.604	436.334	0.862987	C30H44O2	C13309	[M]+	BioDeepDB	2.50364e+07	2.03433e+07	2.3457e+07	1.10082e+08	1.01566e+08	1.52525e+08	0.00576192	0.00408401	0.00532903	0.0353263	0.0352671	0.0444514
Deoxyloganin	375.142	663.127	374.158	3.96743	C17H26O9	C06071	[M+H]+	BioDeepDB	1.78101e+07	1.7557e+07	1.57776e+07	8.44659e+06	1.0782e+07	1.03078e+07	0.00409884	0.00352466	0.00358439	0.00271059	0.00374388	0.00300406
Dibutyl phthalate	261.145	800.687	278.152	3.59357	C16H22O4	C14214	[M+H-H2O]+	MoNA	247356	270135	193692	1.67092e+07	1.6793e+07	1.38874e+07	5.69269e-05	5.42308e-05	4.40033e-05	0.00536215	0.00583112	0.0040473
Dihydromyricetin	321.058	476.988	320.053	8.16258	C15H12O8	C02906	[M+H]+	BioDeepDB	2.26761e+07	4.38443e+07	4.7145e+07	2.46975e+07	2.30321e+07	2.39814e+07	0.00521871	0.00880196	0.0107105	0.00792567	0.00799755	0.00698906
Diisobutyl phthalate	279.158	518.005	278.152	5.17059	C16H22O4	C15205	[M+H]+	mzCloud	6.02673e+06	5.58275e+06	1.09921e+07	398149	541730	500731	0.001387	0.00112076	0.00249722	0.00012777	0.000188107	0.000145932
Diploptene	411.35	772.134	410.391	20.3666	C30H50	C06310	[M+H]+	BioDeepDB	3.3498e+06	4.1297e+06	4.57617e+06	3.39594e+06	4.67038e+06	4.63984e+06	0.000770928	0.000829056	0.00103963	0.00108979	0.00162172	0.00135222
Dopaquinone	196.06	169.251	195.053	4.4308	C9H9NO4	C00822	[M+H]+	BioDeepDB	1.16981e+07	8.48635e+06	8.60712e+06	4.15434e+06	3.46875e+06	3.41528e+06	0.00269222	0.00170368	0.00195539	0.00133317	0.00120447	0.00099534
Farnesoic acid	237.184	833.706	236.178	2.12988	C15H24O2	C16502	[M+H]+	MetaDNA	1.80295e+07	1.77746e+08	2.63395e+07	7.98812e+08	8.81257e+08	1.97767e+09	0.00414934	0.0356834	0.00598388	0.256346	0.306003	0.576367
Farnesylcysteine	325.199	575.498	325.208	26.6856	C18H31NO2S	C19691	[M]+	MetaDNA	435145	2.03901e+06	1.95971e+06	5.91133e+06	4.53313e+06	5.12878e+06	0.000100145	0.000409342	0.000445213	0.001897	0.00157406	0.00149472
Gallic acid	171.029	505.972	170.022	1.44168	C7H6O5	C01424	[M+H]+	MoNA	1.29316e+06	1.57693e+06	1.38877e+06	5.7434e+08	6.16255e+08	5.87424e+08	0.000297611	0.000316577	0.000315505	0.184311	0.213985	0.171197
Gamma-terpinene	137.132	794.438	136.125	0.0136948	C10H16	C09900	[M+H]+	BioDeepDB	2.66507e+07	2.27759e+07	1.87845e+07	3.52748e+07	3.81622e+07	1.27988e+08	0.00613343	0.00457236	0.00426752	0.01132	0.0132512	0.0373006
Genipin	227.092	656.795	226.084	0.125021	C11H14O5	C09780	[M+H]+	BioDeepDB	1.20761e+08	1.23421e+08	1.02681e+08	1.12328e+07	4.55649e+07	3.22243e+07	0.027792	0.0247773	0.0233274	0.0036047	0.0158217	0.00939134
Geraniol	137.132	441.867	154.136	0.571097	C10H18O	C09871	[M+H-H2O]+	BioDeepDB	1.95095e+07	7.70928e+06	7.47937e+06	2.24271e+07	2.18726e+07	2.17116e+07	0.00448994	0.00154768	0.00169918	0.00719706	0.00759491	0.00632757
Glycyrrhetinate	453.335	772.385	470.34	6.66265	C30H46O4	C02283	[M+H-H2O]+	mzCloud	3.1439e+09	2.26145e+09	2.81245e+09	8.1887e+09	7.10063e+09	8.10796e+09	0.723541	0.453997	0.63894	2.62783	2.46558	2.36296
Hesperetin	302.077	502.037	302.079	5.86905	C16H14O6	C01709	[M]+	BioDeepDB	4.53858e+06	7.13057e+06	5.27092e+06	1.06672e+07	1.01063e+07	9.40968e+06	0.00104452	0.0014315	0.00119746	0.00342322	0.00350926	0.00274233
Isoalantolactone	233.153	672.788	232.146	4.50975	C15H20O2	C09484	[M+H]+	BioDeepDB	1.3892e+07	2.95963e+06	1.70235e+07	1.49334e+08	3.30609e+08	1.58617e+07	0.00319713	0.000594159	0.00386744	0.0479229	0.114799	0.00462268
Isoquercitrin	465.101	512.706	464.096	3.30907	C21H20O12	C05623	[M+H]+	BioDeepDB	4.2664e+07	1.44967e+07	4.13067e+07	7.83099e+07	6.31714e+07	4.05854e+07	0.00981875	0.00291028	0.00938416	0.0251304	0.0219353	0.0118281
Kaempferide	301.069	540.212	300.063	7.13613	C16H12O6	C10098	[M+H]+	BioDeepDB	7.20067e+06	7.75791e+06	8.11778e+06	1.2457e+06	1.04176e+06	1.14109e+06	0.00165717	0.00155744	0.00184422	0.000399756	0.000361735	0.000332556
Linalool	155.143	524.451	154.136	1.96064	C10H18O	C03985	[M+H]+	MoNA	2.64548e+06	3.66988e+06	1.74401e+06	3.56237e+06	3.49626e+06	3.53528e+06	0.000608835	0.000736747	0.000396209	0.0011432	0.00121402	0.00103031
Loganate	377.122	469.849	376.137	2.22813	C16H24O10	C01512	[M+H]+	BioDeepDB	1.07928e+07	1.3563e+07	1.38643e+07	3.97012e+07	3.50173e+07	3.43723e+07	0.00248387	0.00272284	0.00314972	0.0127405	0.0121592	0.0100174
borneol	154.13	517.253	154.136	2.49116	C10H18O	C00843	[M]+	BioDeepDB	2.28911e+07	2.60706e+07	2.63897e+07	4.93368e+06	4.77119e+06	4.23805e+06	0.00526819	0.0052338	0.00599528	0.00158326	0.00165672	0.00123513
Loganin	371.133	456.106	390.153	3.48641	C17H26O10	C01433	[M-H2O-H]-	mzCloud	101608	150214	84702.9	551390	579414	472367	2.33842e-05	3.01561e-05	1.9243e-05	0.000176946	0.000201192	0.000137665
Lubimin	237.184	576.985	236.178	2.27049	C15H24O2	C09700	[M+H]+	MetaDNA	1.34057e+08	1.19771e+08	1.22651e+08	2.54376e+08	2.60314e+08	2.72726e+08	0.0308522	0.0240445	0.0278642	0.0816318	0.0903901	0.0794824
Lutein	568.431	834.017	568.428	4.42424	C40H56O2	C08601	[M]+	BioDeepDB	66950.7	1.1877e+07	3.07501e+06	3.88898e+07	1.04096e+07	2.93678e+07	1.54081e-05	0.00238436	0.000698589	0.0124801	0.00361456	0.00855887
Luteolin	285.158	571.934	286.048	12.9045	C15H10O6	C01514	[M-H]-	BioDeepDB	471042	398193	379968	2.42895e+07	2.36442e+07	2.46979e+07	0.000108406	7.99391e-05	8.63221e-05	0.00779473	0.00821009	0.00719788
Maslinic acid	455.347	744.783	472.355	1.42739	C30H48O4	C16939	[M+H-H2O]+	BioDeepDB	1.63263e+07	2.83515e+07	2.12195e+07	6.49224e+06	1.96917e+07	6.81466e+07	0.00375737	0.00569169	0.0048207	0.00208342	0.00683764	0.0198604
Matricarin	247.132	832.726	246.126	2.42739	C15H18O3	C09394	[M+H]+	MoNA	3.44357e+07	3.78194e+07	3.54383e+07	3.38588e+06	4.12085e+06	4.78189e+06	0.00792508	0.00759242	0.00805097	0.00108656	0.0014309	0.00139362
Myricetin	319.043	563.587	318.038	7.05872	C15H10O8	C10107	[M+H]+	mzCloud	1.3231e+07	1.38952e+07	1.50431e+07	1.23389e+06	3.96148e+06	4.27022e+06	0.00304501	0.00278953	0.00341754	0.000395966	0.00137556	0.0012445
Naringenin	273.074	487.756	272.068	6.40206	C15H12O5	C00509	[M+H]+	BioDeepDB	5.75495e+06	4.67267e+07	4.4817e+07	5.02798e+07	4.69247e+07	4.63341e+07	0.00132445	0.00938061	0.0101816	0.0161353	0.0162939	0.0135035
Nobiletin	403.137	765.385	402.132	4.63111	C21H22O8	C10112	[M+H]+	BioDeepDB	5.33702e+08	5.5935e+08	4.3522e+08	1.33803e+08	6.63845e+07	9.0295e+07	0.122827	0.112292	0.0988745	0.0429386	0.023051	0.0263153
Nootkatone	219.174	771.398	218.167	3.43153	C15H22O	C17914	[M+H]+	mzCloud	2.5815e+08	1.01297e+08	1.23112e+08	1.78808e+09	4.51231e+08	4.27982e+08	0.0594111	0.0203358	0.0279688	0.573813	0.156683	0.12473
Oleanolic acid	439.36	742.552	456.36	16.205	C30H48O3	C17148	[M+H-H2O]+	mzCloud	202444	4.91711e+08	7.28321e+08	3.11908e+09	5.85487e+07	5.01956e+07	4.65909e-05	0.0987133	0.165462	1.00094	0.0203301	0.0146289
p-Cymene	135.117	805.214	134.11	1.46978	C10H14	C06575	[M+H]+	BioDeepDB	8.79506e+06	8.57754e+06	3.99228e+07	1.00526e+08	3.47799e+07	1.48088e+08	0.00202411	0.00172198	0.00906977	0.0322597	0.0120768	0.0431584
Parthenolide	249.148	663.695	248.141	2.43865	C15H20O3	C07609	[M+H]+	BioDeepDB	1.33637e+06	1.14946e+06	1.17863e+06	6.34261e+07	6.68594e+07	1.09611e+08	0.000307555	0.00023076	0.000267764	0.020354	0.0232159	0.0319447
Perillyl alcohol	135.116	537.135	152.12	27.0103	C10H16O	C02452	[M+H-H2O]+	BioDeepDB	7.26487e+07	7.06645e+07	6.61055e+07	2.58114e+08	2.79878e+08	2.53254e+08	0.0167195	0.0141862	0.015018	0.0828311	0.0971835	0.0738076
Phloroglucinol	127.037	176.491	126.032	13.9161	C6H6O3	C02183	[M+H]+	mzCloud	1.50188e+09	2.91026e+09	1.84131e+09	5.89288e+09	4.06275e+08	1.17353e+09	0.345645	0.584249	0.418314	1.89108	0.141073	0.342011
Polylimonene	137.132	446.294	136.125	2.29598	C10H16	C06078	[M+H]+	MoNA	2.08396e+07	1.89755e+07	1.8394e+07	1.58714e+07	1.55485e+07	1.8072e+07	0.00479605	0.00380942	0.0041788	0.00509327	0.00539899	0.00526686
Pterostilbene	256.117	657.574	256.11	26.9326	C16H16O3	C10287	[M]+	BioDeepDB	1.30899e+06	2.78984e+06	1.81308e+06	0	48813.3	75884	0.000301253	0.000560074	0.0004119	0	1.69497e-05	2.21154e-05
Quercetin	303.049	518.071	302.043	4.92793	C15H10O7	C00389	[M+H]+	BioDeepDB	8.00186e+07	2.7012e+08	2.73524e+08	1.31778e+07	3.64387e+06	3.76624e+06	0.0184156	0.0542279	0.0621398	0.00422889	0.00126528	0.00109762
Resveratrol	229.085	660.29	228.079	3.88131	C14H12O3	C03582	[M+H]+	MoNA	7.27384e+06	7.45153e+06	7.74295e+06	1.58754e+07	1.69907e+07	1.04709e+07	0.00167401	0.00149593	0.00175906	0.00509456	0.00589975	0.00305162
Sebacic acid	185.114	565.65	202.12	0.441924	C10H18O4	C08277	[M+H-H2O]+	BioDeepDB	4.87364e+07	5.08586e+07	4.79944e+07	4.69488e+07	4.57605e+07	4.54409e+07	0.0112163	0.0102101	0.0109035	0.0150663	0.0158896	0.0132432
Secologanin	389.157	552.399	388.137	4.96826	C17H24O10	C01852	[M+H]+	BioDeepDB	1.39533e+07	2.91434e+06	2.48917e+06	4.85434e+07	4.42456e+07	4.54125e+07	0.00321124	0.000585068	0.000565496	0.015578	0.0153636	0.0132349
Shanzhiside	392.128	463.672	131.238	9.02253	C16H24O11	C17066	[M]-	MoNA	9.33169e+06	1.06098e+07	1.67109e+07	4.0291e+06	3.56135e+06	4.01089e+06	0.00214761	0.00212997	0.00379642	0.00129298	0.00123662	0.00116892
Sinensetin	373.127	739.565	372.121	2.44858	C20H20O7	C10186	[M+H]+	BioDeepDB	1.34003e+08	9.57262e+07	1.49292e+08	5.17786e+07	2.24573e+07	2.18964e+07	0.0308396	0.0192175	0.0339164	0.0166162	0.00779796	0.00638142
Soyasapogenol A	475.375	723.229	474.371	6.75303	C30H50O4	C17419	[M+H]+	MetaDNA	2.61326e+06	1.68924e+06	1.86275e+06	0	510375	156755	0.000601419	0.000339123	0.000423185	0	0.00017722	4.56842e-05
Styrene	105.07	773.788	104.063	1.01824	C8H8	C07083	[M+H]+	MoNA	2.26856e+08	1.8114e+08	1.93093e+08	1.57857e+09	1.97245e+09	1.82137e+09	0.0522089	0.0363646	0.0438673	0.506579	0.684904	0.530816
Syringic acid	199.06	343.644	198.053	0.397984	C9H10O5	C10833	[M+H]+	MoNA	4.73498e+07	7.92294e+07	4.13686e+07	1.19502e+08	1.58786e+08	1.28408e+08	0.0108972	0.0159057	0.00939822	0.0383494	0.0551361	0.0374227
Taraxerol	427.356	765.01	426.386	1.08572	C30H50O	C08637	[M+H]+	BioDeepDB	230882	6.04965e+06	3.26999e+06	9.25883e+06	6.77767e+07	9.28356e+07	5.31356e-05	0.0012145	0.000742884	0.00297125	0.0235344	0.0270557
trans-beta-D-Glucosyl-2-hydroxycinnamate	327.084	441.683	326.1	5.77921	C15H18O8	C05158	[M+H]+	BioDeepDB	1.38642e+06	1.64771e+06	1.68788e+06	5.31518e+06	7.63843e+06	5.12509e+06	0.000319073	0.000330787	0.000383457	0.00170569	0.00265233	0.00149364
trans-Isoasarone	209.116	518.888	208.11	4.61436	C12H16O3	C17846	[M+H]+	BioDeepDB	1.89367e+07	7.51297e+07	6.28045e+07	1.9205e+08	1.97849e+08	1.87868e+08	0.00435813	0.0150826	0.0142681	0.0616307	0.0687002	0.0547518
Ursolic acid	457.364	785.698	456.36	8.17018	C30H48O3	C08988	[M+H]+	MoNA	3.79348e+06	2.09497e+08	1.78846e+08	1.42325e+08	3.98462e+08	4.15923e+08	0.000873037	0.0420575	0.0406307	0.0456734	0.13836	0.121215
Vanillic acid	169.049	384.943	168.042	1.76762	C8H8O4	C06672	[M+H]+	MetaDNA	1.7257e+08	1.67994e+08	1.58603e+08	4.37833e+07	4.33271e+07	4.10204e+07	0.0397155	0.0337256	0.0360317	0.0140505	0.0150447	0.0119549
Xanthyletin	229.086	538.107	228.079	1.08263	C14H12O3	C09317	[M+H]+	BioDeepDB	8.00678e+07	8.39278e+07	8.30894e+07	3.23656e+07	3.43834e+07	3.23971e+07	0.0184269	0.0168489	0.0188765	0.0103864	0.0119391	0.0094417
Zerumbone	219.174	477.591	218.167	3.3186	C15H22O	C20262	[M+H]+	mzCloud	2.04493e+07	1.95139e+07	1.56422e+08	1.68955e+08	1.7163e+08	3.86661e+07	0.00470623	0.00391751	0.0355363	0.0542192	0.0595959	0.0112687
Zingiberene	205.195	394.444	204.188	1.6562	C15H24	C09750	[M+H]+	BioDeepDB	0	38310.7	0	3.57416e+06	5.76722e+06	3.62836e+06	0	7.69106e-06	0	0.00114698	0.00200258	0.00105744

## Sheet: Table S9
Table S9. Genes involved in the 2-C-methyl-D-erythritol 4-phosphate (MVA) and mevalonate (MEP) metabolism in selected plants.
Isoprenoid biosynthesis pathway
	MEP Plastid							MVA Cytosol						trans-prenyltransferases /biosynthesis of secondary monoterpenes
	1-deoxy-D-xylulose-5-phosphate synthase (DXS)	1-deoxy-D-xylulose 5-phosphate reductoisomerase (DXR)	MCT	CMK	MDS	HDS	HDR	Acetoacetyl-coenzyme A (AACT)	Hydroxymethylglutaryl-CoA synthase (HMGS)	3-hydroxy-3-methylglutaryl coenzyme A reductase (HMGR)	Mevalonate kinase (MVK)	Phosphomevalonate kinase (PMK)	Diphosphomevalonate decarboxylase (MVD)	Isopentenyl-diphosphate Delta-isomerase (IDI)	Inositol-pentakisphosphate 2-kinase (IPK)	Farnesyl pyrophosphate synthase (FPPS)	Geranylgeranyl pyrophosphate synthase (GPPS)	Geranylgeranyl pyrophosphate synthase (GGPPS)
			2-C-methyl-D-erythritol 4-phosphate cytidylyltransferase (ISPD)	4-diphosphocytidyl-2-C-methyl-D-erythritol kinase (ISPE)	2-C-methyl-D-erythritol 2,4-cyclodiphosphate synthase (ISPF)	4-hydroxy-3-methylbut-2-en-1-yl diphosphate synthase (ISPG)	4-hydroxy-3-methylbut-2-enyl diphosphate reductase (ISPH)
A. thaliana	3	1	1	1	1	1	1	3	1	2	1	1	2	2	6	2	1	9
D. turbinatus	6	2	4	1	2	2	2	4	4	5	3	1	2	6	2	1	2	6
H. hainanensis	6	2	4	1	3	2	2	4	4	5	2	1	2	7	2	2	2	7
C. capsularis	4	1	3	1	1	2	1	2	2	2	0	1	1	1	1	3	1	3
T. cacao	5	1	2	1	1	1	1	2	2	3	1	1	1	2	1	2	3	6
H. umbratica	10	1	1	2	0	2	1	0	2	1	1	1	1	1	2	1	0	3
A. sinensis	6	1	1	1	1	1	3	2	1	8	2	2	1	3	3	3	1	4

## Sheet: Table S10
Table S10. Comparison of TPS gene number in selected plants
Speices	Genome size(Mb)	Gene set	Total TPS	TPS subfamily
				a	b	c	d	e	(f)	g	h
Oryza sativa	389	42189	41	28	0	2	0	9	0	2	0
Dipterocarpus turbinatus	422	43565	20	2	8	1	0	1	4	4	0
Hopea hainanensis	435	36967	21	7	7	1	0	2	4	0	0
Durio zibethinus	738	63007	41	17	15	3	0	0	3	2	0
Gossypium raimondii	775.2	40976	59	35	16	2	0	1	2	1	0
Theobroma cacao	445	29408	34	12	12	1	0	1	3	3	0
Aquilaria sinensis	716	35965	27	14	5	1	0	1	3	2	0
Herrania_umbratica	234	20744	23	6	6	1	0	5	3	2	0
Arabidopsis thaliana	125	27416	33	23	6	1	0	1	1	1	0
Amborella trichopoda	410	26846	13	0	6	1	0	1	1	4	0
Selaginella moellendorffii	106	22285	13	0	0	3	0	0	0	0	10
Physcomitrella patens	472	32926	3	0	0	3	0	0	0	0	0
Picea abies	19600	70736	26	0	0	1	24	1	0	0	0
Vitis vinifera	487	31845	72	26	26	2	0	1	3	13	0
Corchorus capsularis	338	29356	19	3	13	0	0	1	1	1	0

[truncated: 9 more sheets: Table S11, Table S12, Table S13, Table S14, Table S15, Table S16, Table S17, Table S18, Table S19]
